# Supplementary material for: Refractory inflammatory arthritis definition and model generated through patient and multi-disciplinary professional modified Delphi process
Source: PLoS One. 2023 Aug 9;18(8):e0289760. doi: 10.1371/journal.pone.0289760 (PMC10411820; doi:10.1371/journal.pone.0289760)
Supplement: S1 File — (CSV) [file pone.0289760.s013.csv]

Report 31.03.2020
Last Modified: 2020-03-31 19:44:34 BST
Q3 - Sociodemographic Questionnaire
Role (Please select all that apply)
#	Answer	%	Count
1	Rheumatologist	24.44%	11
2	Nurse	8.89%	4
3	General Practitioner / Primary Care Physician	8.89%	4
4	Pharmacist	2.22%	1
5	Psychologist	6.67%	3
6	Podiatrist	2.22%	1
7	Physiotherapist	6.67%	3
8	Occupational Therapist	4.44%	2
9	Charity	0.00%	0
10	Patient Advocate / Representative	17.78%	8
11	Other (Please specify)	17.78%	8
	Total	100%	45
Q3_11_TEXT - Other (Please specify)
Other (Please specify) - Text
Radiologist
Patient with JIA/RA + ED Registrar
Social worker
Paediatric Rheumatologist
Social Worker
Paediatric and young adult rheumatologist
Researcher
Researcher
Q4 - For Professionals - Number of years working in Rheumatology? (please round up to nearest year and enter number only)
#	Field	Minimum	Maximum	Mean	Std Deviation	Variance	Count
1	For Professionals - Number of years working in Rheumatology? (please round up to nearest year and enter number only)	1	99	17.4	17.84	318.35	35
Q5 - For Professionals - Predominantly trained/worked in
#	Field	Minimum	Maximum	Mean	Std Deviation	Variance	Count
1	For Professionals - Predominantly trained/worked in	1	3	2	0.63	0.4	35
#	Answer	%	Count
1	Paediatric	20.00%	7
2	Adult	60.00%	21
3	Both	20.00%	7
	Total	100%	35
Q6 - For Professionals - Have you received any specific training in musculoskeletal care?
#	Field	Minimum	Maximum	Mean	Std Deviation	Variance	Count
1	For Professionals - Have you received any specific training in musculoskeletal care?	1	2	1.29	0.45	0.2	35
#	Answer	%	Count
1	Yes	71.43%	25
2	No	28.57%	10
	Total	100%	35
Q7 - For Patient Representatives - How long have you had RA/JIA? (please round up to nearest year and enter number only)
#	Field	Minimum	Maximum	Mean	Std Deviation	Variance	Count
1	For Patient Representatives - How long have you had RA/JIA? (please round up to nearest year and enter number only)	10	50	25.63	13.26	175.73	8
Q9 - Please indicate your top three preferences for Part A of the new name for Refractory Arthritis by entering 1 = first choice, 2 = second choice and 3 = third choice in the boxes below
#	Field	Minimum	Maximum	Mean	Std Deviation	Variance	Count
1	Refractory	1	3	1.58	0.79	0.63	26
2	Persistent	1	3	1.85	0.77	0.59	26
3	Ongoing	1	3	2.33	0.75	0.56	6
4	Chronic	1	3	2.11	0.87	0.77	9
5	Long-term	1	3	2	1	1	2
6	Hard-to-treat	2	3	2.46	0.5	0.25	13
7	Difficult-to-treat	1	3	2.05	0.79	0.62	21
8	Difficult-to-manage	1	3	2.29	0.75	0.56	17
9	Treatment	1	3	2	0.82	0.67	3
#	Question	1		2		3		4		5		6		7		8		9		Total
1	Refractory	61.54%	16	19.23%	5	19.23%	5	0.00%	0	0.00%	0	0.00%	0	0.00%	0	0.00%	0	0.00%	0	26
2	Persistent	38.46%	10	38.46%	10	23.08%	6	0.00%	0	0.00%	0	0.00%	0	0.00%	0	0.00%	0	0.00%	0	26
3	Ongoing	16.67%	1	33.33%	2	50.00%	3	0.00%	0	0.00%	0	0.00%	0	0.00%	0	0.00%	0	0.00%	0	6
4	Chronic	33.33%	3	22.22%	2	44.44%	4	0.00%	0	0.00%	0	0.00%	0	0.00%	0	0.00%	0	0.00%	0	9
5	Long-term	50.00%	1	0.00%	0	50.00%	1	0.00%	0	0.00%	0	0.00%	0	0.00%	0	0.00%	0	0.00%	0	2
6	Hard-to-treat	0.00%	0	53.85%	7	46.15%	6	0.00%	0	0.00%	0	0.00%	0	0.00%	0	0.00%	0	0.00%	0	13
7	Difficult-to-treat	28.57%	6	38.10%	8	33.33%	7	0.00%	0	0.00%	0	0.00%	0	0.00%	0	0.00%	0	0.00%	0	21
8	Difficult-to-manage	17.65%	3	35.29%	6	47.06%	8	0.00%	0	0.00%	0	0.00%	0	0.00%	0	0.00%	0	0.00%	0	17
9	Treatment	33.33%	1	33.33%	1	33.33%	1	0.00%	0	0.00%	0	0.00%	0	0.00%	0	0.00%	0	0.00%	0	3
Q10 - Please indicate your top three preferences for Part B of the new name for Refractory Arthritis by entering 1 = first choice, 2 = second choice and 3 = third choice in the boxes below
#	Field	Minimum	Maximum	Mean	Std Deviation	Variance	Count
1	Disease	1	3	1.81	0.82	0.67	27
2	Inflammation	1	3	2.27	0.75	0.56	11
3	Arthritis	1	3	1.92	0.73	0.53	26
4	Inflammatory Arthritis	1	3	1.77	0.85	0.72	22
5	RA and AJIA	1	3	2.33	0.82	0.67	18
6	Syndrome	2	2	2	0	0	2
7	Symptoms	1	3	2.09	0.79	0.63	11
8	Non-response	2	2	2	0	0	1
9	Inefficacy	0	0	0	0	0	0
10	Resistant	1	3	2.4	0.8	0.64	5
#	Question	1		2		3		4		5		6		7		8		9		10		Total
1	Disease	44.44%	12	29.63%	8	25.93%	7	0.00%	0	0.00%	0	0.00%	0	0.00%	0	0.00%	0	0.00%	0	0.00%	0	27
2	Inflammation	18.18%	2	36.36%	4	45.45%	5	0.00%	0	0.00%	0	0.00%	0	0.00%	0	0.00%	0	0.00%	0	0.00%	0	11
3	Arthritis	30.77%	8	46.15%	12	23.08%	6	0.00%	0	0.00%	0	0.00%	0	0.00%	0	0.00%	0	0.00%	0	0.00%	0	26
4	Inflammatory Arthritis	50.00%	11	22.73%	5	27.27%	6	0.00%	0	0.00%	0	0.00%	0	0.00%	0	0.00%	0	0.00%	0	0.00%	0	22
5	RA and AJIA	22.22%	4	22.22%	4	55.56%	10	0.00%	0	0.00%	0	0.00%	0	0.00%	0	0.00%	0	0.00%	0	0.00%	0	18
6	Syndrome	0.00%	0	100.00%	2	0.00%	0	0.00%	0	0.00%	0	0.00%	0	0.00%	0	0.00%	0	0.00%	0	0.00%	0	2
7	Symptoms	27.27%	3	36.36%	4	36.36%	4	0.00%	0	0.00%	0	0.00%	0	0.00%	0	0.00%	0	0.00%	0	0.00%	0	11
8	Non-response	0.00%	0	100.00%	1	0.00%	0	0.00%	0	0.00%	0	0.00%	0	0.00%	0	0.00%	0	0.00%	0	0.00%	0	1
9	Inefficacy	0.00%	0	0.00%	0	0.00%	0	0.00%	0	0.00%	0	0.00%	0	0.00%	0	0.00%	0	0.00%	0	0.00%	0	0
10	Resistant	20.00%	1	20.00%	1	60.00%	3	0.00%	0	0.00%	0	0.00%	0	0.00%	0	0.00%	0	0.00%	0	0.00%	0	5
Q13 - In your opinion, does the above statement need to be kept broad as it is or have different numbers of drugs for different stages? (e.g. ≥2 csDMARDs and ≥2 b/tsDMARDs (Roodenrijs et al. (2018)) for Stage 1, then increasing for each stage)
#	Field	Minimum	Maximum	Mean	Std Deviation	Variance	Count
1	In your opinion, does the above statement need to be kept broad as it is or have different numbers of drugs for different stages? (e.g. ≥2 csDMARDs and ≥2 b/tsDMARDs (Roodenrijs et al. (2018)) for Stage 1, then increasing for each stage)	1	2	1.3	0.46	0.21	40
#	Answer	%	Count
1	Broad (As it is)	70.00%	28
2	Different numbers to allow for Staging	30.00%	12
	Total	100%	40
Q14 - In your opinion, does the above statement need to be kept broad as it is or have different numbers of drugs for RA versus AJIA? (e.g. ≥2 csDMARDs and ≥3 b/tsDMARDs for RA and ≥1 csDMARDs and ≥3 b/tsDMARDs (Kearsley-Fleet et al. (2018))
#	Field	Minimum	Maximum	Mean	Std Deviation	Variance	Count
1	In your opinion, does the above statement need to be kept broad as it is or have different numbers of drugs for RA versus AJIA? (e.g. ≥2 csDMARDs and ≥3 b/tsDMARDs for RA and ≥1 csDMARDs and ≥3 b/tsDMARDs (Kearsley-Fleet et al. (2018))	1	2	1.32	0.47	0.22	40
#	Answer	%	Count
1	Broad (As it is)	67.50%	27
2	Different numbers for RA and AJIA	32.50%	13
	Total	100%	40
Q15 - In your opinion, does the above statement need to be kept broad as it is or have different numbers of drugs for presence (Refractory Inflammation) or absence (Refractory Symptoms) of inflammation?
#	Field	Minimum	Maximum	Mean	Std Deviation	Variance	Count
1	In your opinion, does the above statement need to be kept broad as it is or have different numbers of drugs for presence (Refractory Inflammation) or absence (Refractory Symptoms) of inflammation?	1	2	1.35	0.48	0.23	40
#	Answer	%	Count
1	Broad (As it is)	65.00%	26
2	Different numbers for Refractory Inflammation and Refractory Symptoms	35.00%	14
	Total	100%	40
Q17 - In your opinion, does the above statement need to be kept broad as it is or specify cut-offs or ranges?
#	Field	Minimum	Maximum	Mean	Std Deviation	Variance	Count
1	In your opinion, does the above statement need to be kept broad as it is or specify cut-offs or ranges?	1	2	1.32	0.47	0.22	40
#	Answer	%	Count
1	Broad (As it is)	67.50%	27
2	Specify cut-offs or ranges	32.50%	13
	Total	100%	40
Q19 - Domain 1: Pain
Please rate whether Pain as a domain should be included as part of Definition of Refractory Arthritis (or newly voted name TBC)?
#	Field	Minimum	Maximum	Mean	Std Deviation	Variance	Count
1	Pain	3	9	7.79	1.59	2.52	39
#	Answer	%	Count
1	1	0.00%	0
2	2	0.00%	0
3	3	2.56%	1
4	4	2.56%	1
5	5	5.13%	2
6	6	7.69%	3
7	7	20.51%	8
8	8	7.69%	3
9	9	53.85%	21
	Total	100%	39
Q20 - For each of the Pain components, please rate how related they are for assessing Refractory Arthritis (or newly voted name TBC)?
#	Field	Minimum	Maximum	Mean	Std Deviation	Variance	Count
1	Pain during the day	3	7	6.1	0.93	0.86	39
2	Pain during the night	1	7	6.08	1.14	1.3	39
3	Pain when active	3	7	5.9	1.08	1.17	39
4	Pain when resting	1	7	6	1.32	1.74	39
5	Pain in joints e.g. hands and feet	4	7	6.38	0.77	0.6	39
6	Pain in other areas e.g. muscles, neuropathic, regional (e.g. back), widespread etc	1	7	4.85	1.73	3	39
#	Question	-3		-2		-1		0		1		2		3		Total
1	Pain during the day	0.00%	0	0.00%	0	2.56%	1	5.13%	2	7.69%	3	48.72%	19	35.90%	14	39
2	Pain during the night	2.56%	1	0.00%	0	0.00%	0	5.13%	2	7.69%	3	46.15%	18	38.46%	15	39
3	Pain when active	0.00%	0	0.00%	0	2.56%	1	10.26%	4	17.95%	7	33.33%	13	35.90%	14	39
4	Pain when resting	2.56%	1	2.56%	1	0.00%	0	5.13%	2	7.69%	3	41.03%	16	41.03%	16	39
5	Pain in joints e.g. hands and feet	0.00%	0	0.00%	0	0.00%	0	2.56%	1	10.26%	4	33.33%	13	53.85%	21	39
6	Pain in other areas e.g. muscles, neuropathic, regional (e.g. back), widespread etc	2.56%	1	12.82%	5	7.69%	3	15.38%	6	15.38%	6	28.21%	11	17.95%	7	39
Q21 - For each of the Pain components, please rate how related they are for assessing Disease Flare?
#	Field	Minimum	Maximum	Mean	Std Deviation	Variance	Count
1	Pain during the day	3	7	6.08	0.89	0.79	39
2	Pain during the night	2	7	6.1	0.98	0.96	39
3	Pain when active	3	7	5.97	1.07	1.15	39
4	Pain when resting	2	7	6.1	1.1	1.22	39
5	Pain in joints e.g. hands and feet	4	7	6.46	0.78	0.61	39
6	Pain in other areas e.g. muscles, neuropathic, regional (e.g. back), widespread etc	1	7	4.49	1.78	3.17	39
#	Question	-3		-2		-1		0		1		2		3		Total
1	Pain during the day	0.00%	0	0.00%	0	2.56%	1	2.56%	1	12.82%	5	48.72%	19	33.33%	13	39
2	Pain during the night	0.00%	0	2.56%	1	0.00%	0	0.00%	0	17.95%	7	41.03%	16	38.46%	15	39
3	Pain when active	0.00%	0	0.00%	0	2.56%	1	10.26%	4	12.82%	5	35.90%	14	38.46%	15	39
4	Pain when resting	0.00%	0	2.56%	1	2.56%	1	2.56%	1	7.69%	3	43.59%	17	41.03%	16	39
5	Pain in joints e.g. hands and feet	0.00%	0	0.00%	0	0.00%	0	2.56%	1	10.26%	4	25.64%	10	61.54%	24	39
6	Pain in other areas e.g. muscles, neuropathic, regional (e.g. back), widespread etc	5.13%	2	12.82%	5	12.82%	5	15.38%	6	20.51%	8	17.95%	7	15.38%	6	39
Q22 - Does the wording for any of the Pain components need clarifying or amending?
#	Answer	%	Count
2	Yes, please specify which changes are needed to which components	15.38%	6
1	No, the wording for all Pain components is clear and understandable	84.62%	33
	Total	100%	39
Q22_1_TEXT - Yes, please specify which changes are needed to which components
Yes, please specify which changes are needed to which components - Text
Tendonitis should be included perhaps
Maybe need pain in joints at night, pain elsewhere at night / during day/when active etc
We need to specify that there is 'pain not due to any other identifiable cause'...
morning worsening needs to be included
Flare implies a change - so perhaps addition of change in , or worsening of...
"Pain in the joints e.g. hands and feet" might be better if it read "Pain in the joints of the hands and/or feet"
Q23 - Domain 2: Joint Stiffness
Please rate whether Joint Stiffness as a domain should be included as part of Definition of Refractory Arthritis (or newly voted name TBC)?
#	Field	Minimum	Maximum	Mean	Std Deviation	Variance	Count
1	Joint Stiffness	5	9	8.21	1.14	1.29	39
#	Answer	%	Count
1	1	0.00%	0
2	2	0.00%	0
3	3	0.00%	0
4	4	0.00%	0
5	5	5.13%	2
6	6	2.56%	1
7	7	17.95%	7
8	8	15.38%	6
9	9	58.97%	23
	Total	100%	39
Q24 - For each of the Joint Stiffness components, please rate how related they are for assessing Refractory Arthritis (or newly voted name TBC)?
#	Field	Minimum	Maximum	Mean	Std Deviation	Variance	Count
1	Joint Stiffness during the day (lasting longer than 30 minutes in the morning)	4	7	6.54	0.71	0.5	39
2	Joint Stiffness during the night	2	7	5.49	1.28	1.63	39
3	Joint Stiffness when active	2	7	5.51	1.26	1.58	39
4	Joint Stiffness when resting	3	7	5.69	1.07	1.14	39
#	Question	-3		-2		-1		0		1		2		3		Total
1	Joint Stiffness during the day (lasting longer than 30 minutes in the morning)	0.00%	0	0.00%	0	0.00%	0	2.56%	1	5.13%	2	28.21%	11	64.10%	25	39
2	Joint Stiffness during the night	0.00%	0	5.13%	2	2.56%	1	10.26%	4	23.08%	9	38.46%	15	20.51%	8	39
3	Joint Stiffness when active	0.00%	0	2.56%	1	5.13%	2	10.26%	4	28.21%	11	28.21%	11	25.64%	10	39
4	Joint Stiffness when resting	0.00%	0	0.00%	0	2.56%	1	12.82%	5	23.08%	9	35.90%	14	25.64%	10	39
Q25 - For each of the Joint Stiffness components, please rate how related they are for assessing Disease Flare?
#	Field	Minimum	Maximum	Mean	Std Deviation	Variance	Count
1	Joint Stiffness during the day (lasting longer than 30 minutes in the morning)	1	7	6.36	1.17	1.36	39
2	Joint Stiffness during the night	1	7	5.41	1.48	2.19	39
3	Joint Stiffness when active	1	7	5.23	1.53	2.33	39
4	Joint Stiffness when resting	3	7	5.64	1.23	1.51	39
#	Question	-3		-2		-1		0		1		2		3		Total
1	Joint Stiffness during the day (lasting longer than 30 minutes in the morning)	2.56%	1	0.00%	0	0.00%	0	5.13%	2	2.56%	1	28.21%	11	61.54%	24	39
2	Joint Stiffness during the night	2.56%	1	5.13%	2	0.00%	0	15.38%	6	20.51%	8	30.77%	12	25.64%	10	39
3	Joint Stiffness when active	2.56%	1	5.13%	2	5.13%	2	10.26%	4	33.33%	13	17.95%	7	25.64%	10	39
4	Joint Stiffness when resting	0.00%	0	0.00%	0	7.69%	3	10.26%	4	23.08%	9	28.21%	11	30.77%	12	39
Q26 - Does the wording for any of the Joint Stiffness components need clarifying or amending?
#	Answer	%	Count
2	Yes, please specify which changes are needed to which components	12.82%	5
1	No, the wording for all Joint Stiffness components is clear and understandable	87.18%	34
	Total	100%	39
Q26_1_TEXT - Yes, please specify which changes are needed to which components
Yes, please specify which changes are needed to which components - Text
joint stiffness after sitting for longer than 30 mins on rising
I don't understand the concept of joint stiffness when resting
joint stiffness after rest
What is actually meant by joint stiffness. I find it a non-specific term - for example, it implies attempts to move so how can you have it at night or when resting
Consider increasing the stiffness threshold to &gt;=60 mins
Q27 - Domain 3: Fatigue/low energy
Please rate whether Fatigue as a domain should be included as part of Definition of Refractory Arthritis (or newly voted name TBC)?
#	Field	Minimum	Maximum	Mean	Std Deviation	Variance	Count
1	Fatigue/low energy	1	9	7.54	1.88	3.53	39
#	Answer	%	Count
1	1	2.56%	1
2	2	0.00%	0
3	3	2.56%	1
4	4	2.56%	1
5	5	5.13%	2
6	6	7.69%	3
7	7	20.51%	8
8	8	12.82%	5
9	9	46.15%	18
	Total	100%	39
Q28 - For each of the Fatigue components, please rate how related they are for assessing Refractory Arthritis (or newly voted name TBC)?
#	Field	Minimum	Maximum	Mean	Std Deviation	Variance	Count
1	Lack of physical energy resulting in difficulties conducting daily activities e.g. washing, dressing	2	7	6.05	1.06	1.13	39
2	Lack of mental energy leading to difficulties with concentration and memory	2	7	5.82	1.13	1.28	39
3	Feeling fatigued following physical activities over short or long periods	2	7	5.23	1.31	1.72	39
4	Feeling fatigued irrespective of physical activities e.g. fatigue upon waking	2	7	5.74	1.37	1.88	39
5	Fatigue lasting several hours or all day	2	7	5.85	1.29	1.67	39
#	Question	-3		-2		-1		0		1		2		3		Total
1	Lack of physical energy resulting in difficulties conducting daily activities e.g. washing, dressing	0.00%	0	2.56%	1	0.00%	0	2.56%	1	20.51%	8	33.33%	13	41.03%	16	39
2	Lack of mental energy leading to difficulties with concentration and memory	0.00%	0	2.56%	1	0.00%	0	7.69%	3	25.64%	10	30.77%	12	33.33%	13	39
3	Feeling fatigued following physical activities over short or long periods	0.00%	0	5.13%	2	5.13%	2	12.82%	5	33.33%	13	25.64%	10	17.95%	7	39
4	Feeling fatigued irrespective of physical activities e.g. fatigue upon waking	0.00%	0	5.13%	2	2.56%	1	7.69%	3	20.51%	8	25.64%	10	38.46%	15	39
5	Fatigue lasting several hours or all day	0.00%	0	5.13%	2	0.00%	0	5.13%	2	25.64%	10	23.08%	9	41.03%	16	39
Q29 - For each of the Fatigue components, please rate how related they are for assessing Disease Flare?
#	Field	Minimum	Maximum	Mean	Std Deviation	Variance	Count
1	Lack of physical energy resulting in difficulties conducting daily activities e.g. washing, dressing	2	7	5.87	1.14	1.29	39
2	Lack of mental energy leading to difficulties with concentration and memory	1	7	5.56	1.37	1.89	39
3	Feeling fatigued following physical activities over short or long periods	1	7	5.36	1.42	2.02	39
4	Feeling fatigued irrespective of physical activities e.g. fatigue upon waking	1	7	5.64	1.42	2.02	39
5	Fatigue lasting several hours or all day	1	7	5.79	1.34	1.8	39
#	Question	-3		-2		-1		0		1		2		3		Total
1	Lack of physical energy resulting in difficulties conducting daily activities e.g. washing, dressing	0.00%	0	2.56%	1	2.56%	1	5.13%	2	15.38%	6	43.59%	17	30.77%	12	39
2	Lack of mental energy leading to difficulties with concentration and memory	2.56%	1	0.00%	0	5.13%	2	10.26%	4	25.64%	10	25.64%	10	30.77%	12	39
3	Feeling fatigued following physical activities over short or long periods	2.56%	1	2.56%	1	5.13%	2	10.26%	4	28.21%	11	28.21%	11	23.08%	9	39
4	Feeling fatigued irrespective of physical activities e.g. fatigue upon waking	2.56%	1	2.56%	1	2.56%	1	10.26%	4	15.38%	6	35.90%	14	30.77%	12	39
5	Fatigue lasting several hours or all day	2.56%	1	2.56%	1	0.00%	0	5.13%	2	23.08%	9	30.77%	12	35.90%	14	39
Q30 - Does the wording for any of the Fatigue components need clarifying or amending?
#	Answer	%	Count
2	Yes, please specify which changes are needed to which components	20.51%	8
1	No, the wording for all Fatigue components is clear and understandable	79.49%	31
	Total	100%	39
Q30_1_TEXT - Yes, please specify which changes are needed to which components
Yes, please specify which changes are needed to which components - Text
Rather than just fatigue, “... change in fatigue ... compared to your ‘normal’ energy ...” would be a better descriminator
Irrespective will not be a term well understood by many
In the absence of any other known causes of fatigue....
similar comment before about flare being a change in state - so should this read worsening of change in fatigue for flare...
Feeling fatigued irrespective of physical activities is repeated twice above, which I believe is a typo?
why not use definition, i.e. Hewlett or Davies
In the flare section you have repeated the component "Feeling fatigued irrespective of physical activities" and omitted "Feeling fatigued following physical activities over short or long periods".
Duplication of fatigue on waking item
Q31 - Domain 4: Poor Sleep
Please rate whether Poor Sleep as a domain should be included as part of Definition of Refractory Arthritis (or newly voted name TBC)?
#	Field	Minimum	Maximum	Mean	Std Deviation	Variance	Count
1	Poor Sleep	1	9	6.03	2.09	4.38	39
#	Answer	%	Count
1	1	2.56%	1
2	2	5.13%	2
3	3	5.13%	2
4	4	12.82%	5
5	5	7.69%	3
6	6	17.95%	7
7	7	28.21%	11
8	8	5.13%	2
9	9	15.38%	6
	Total	100%	39
Q32 - For each of the Sleep components, please rate how related they are for assessing Refractory Arthritis (or newly voted name TBC)?
#	Field	Minimum	Maximum	Mean	Std Deviation	Variance	Count
1	Difficulty falling asleep	1	7	4.72	1.41	2	39
2	Difficulty staying asleep	1	7	5	1.52	2.31	39
3	Sleeping too much (&gt;10 hours/day)	1	7	4.67	1.44	2.07	39
4	Sleeping too little (	2	7	4.72	1.34	1.79	39
5	Poor quality sleep	2	7	5.36	1.39	1.92	39
6	Waking up unrefreshed	2	7	5.28	1.48	2.2	39
#	Question	-3		-2		-1		0		1		2		3		Total
1	Difficulty falling asleep	2.56%	1	7.69%	3	5.13%	2	20.51%	8	38.46%	15	15.38%	6	10.26%	4	39
2	Difficulty staying asleep	2.56%	1	5.13%	2	7.69%	3	20.51%	8	17.95%	7	30.77%	12	15.38%	6	39
3	Sleeping too much (>10 hours/day)	2.56%	1	5.13%	2	7.69%	3	33.33%	13	23.08%	9	15.38%	6	12.82%	5	39
4	Sleeping too little (	0.00%	0	10.26%	4	2.56%	1	28.21%	11	33.33%	13	15.38%	6	10.26%	4	39
5	Poor quality sleep	0.00%	0	5.13%	2	2.56%	1	20.51%	8	20.51%	8	25.64%	10	25.64%	10	39
6	Waking up unrefreshed	0.00%	0	5.13%	2	7.69%	3	17.95%	7	20.51%	8	20.51%	8	28.21%	11	39
Q33 - For each of the Sleep components, please rate how related they are for assessing Disease Flare?
#	Field	Minimum	Maximum	Mean	Std Deviation	Variance	Count
1	Difficulty falling asleep	1	7	4.85	1.42	2.03	39
2	Difficulty staying asleep	1	7	5.1	1.39	1.94	39
3	Sleeping too much (&gt;10 hours/day)	1	7	4.54	1.52	2.3	39
4	Sleeping too little (	2	7	4.85	1.37	1.87	39
5	Poor quality sleep	2	7	5.28	1.3	1.69	39
6	Waking up unrefreshed	2	7	5.31	1.47	2.16	39
#	Question	-3		-2		-1		0		1		2		3		Total
1	Difficulty falling asleep	2.56%	1	2.56%	1	7.69%	3	28.21%	11	30.77%	12	10.26%	4	17.95%	7	39
2	Difficulty staying asleep	2.56%	1	2.56%	1	2.56%	1	23.08%	9	33.33%	13	15.38%	6	20.51%	8	39
3	Sleeping too much (>10 hours/day)	2.56%	1	7.69%	3	5.13%	2	43.59%	17	17.95%	7	5.13%	2	17.95%	7	39
4	Sleeping too little (	0.00%	0	7.69%	3	5.13%	2	25.64%	10	33.33%	13	12.82%	5	15.38%	6	39
5	Poor quality sleep	0.00%	0	2.56%	1	5.13%	2	20.51%	8	28.21%	11	20.51%	8	23.08%	9	39
6	Waking up unrefreshed	0.00%	0	5.13%	2	5.13%	2	20.51%	8	23.08%	9	15.38%	6	30.77%	12	39
Q34 - Does the wording for any of the Sleep components need clarifying or amending?
#	Answer	%	Count
2	Yes, please specify which changes are needed to which components	7.69%	3
1	No, the wording for all Sleep components is clear and understandable	92.31%	36
	Total	100%	39
Q34_1_TEXT - Yes, please specify which changes are needed to which components
Yes, please specify which changes are needed to which components - Text
Adolescents with persistently active disease talk about pain and fatigue but refer less frequently to poor sleep. And poor sleep is so common in adolescents that it is very difficult to identify a clear relationship with persistently active disease. If you were to include sleep, you would need to clarify that sleep is less refreshing that usual.
Sleep is a coolicated state and many things can affect it - would adding in due to arthritis/pain/other (not sure the right word). Starts to get at the root of what this state trying to be defined is and how it becomes specific to RA or simply a setting in which a person with RA is...
poor quality sleep is not entirely clear
Q35 - Domain 5: Overall Disease Activity
Please rate whether Overall Disease Activity as a domain should be included as part of Definition of Refractory Arthritis (or newly voted name TBC)?
#	Field	Minimum	Maximum	Mean	Std Deviation	Variance	Count
1	Overall Disease Activity	5	9	8.28	0.99	0.97	39
#	Answer	%	Count
1	1	0.00%	0
2	2	0.00%	0
3	3	0.00%	0
4	4	0.00%	0
5	5	2.56%	1
6	6	2.56%	1
7	7	15.38%	6
8	8	23.08%	9
9	9	56.41%	22
	Total	100%	39
Q36 - For each of the Disease Activity components, please rate how related they are for assessing Refractory Arthritis (or newly voted name TBC)?
#	Field	Minimum	Maximum	Mean	Std Deviation	Variance	Count
1	Overall high rating of disease activity/impact from high inflammatory markers at a single appointment	2	7	5.54	1.22	1.48	39
2	Overall high rating of disease activity/impact from high patient global score at a single appointment	3	7	5.41	1.08	1.17	39
3	Persistently high inflammation and/or symptoms e.g. for at least two consecutive clinical visits over the period of at least six months	5	7	6.56	0.59	0.35	39
4	Persistent high inflammation and/or symptoms with only minimal fluctuations e.g. for at least two consecutive clinical visits over the period of at least six months	4	7	6.41	0.81	0.65	39
5	Persistent high inflammation and/or symptoms with large fluctuations e.g. for at least two consecutive clinical visits over the period of at least six months	4	7	5.97	1.05	1.1	39
6	Unpredictable or variable disease course – relapsing-remitting with periods of both high and low activity	3	7	5.62	1.21	1.47	39
#	Question	-3		-2		-1		0		1		2		3		Total
1	Overall high rating of disease activity/impact from high inflammatory markers at a single appointment	0.00%	0	2.56%	1	5.13%	2	7.69%	3	28.21%	11	33.33%	13	23.08%	9	39
2	Overall high rating of disease activity/impact from high patient global score at a single appointment	0.00%	0	0.00%	0	7.69%	3	7.69%	3	35.90%	14	33.33%	13	15.38%	6	39
3	Persistently high inflammation and/or symptoms e.g. for at least two consecutive clinical visits over the period of at least six months	0.00%	0	0.00%	0	0.00%	0	0.00%	0	5.13%	2	33.33%	13	61.54%	24	39
4	Persistent high inflammation and/or symptoms with only minimal fluctuations e.g. for at least two consecutive clinical visits over the period of at least six months	0.00%	0	0.00%	0	0.00%	0	5.13%	2	5.13%	2	33.33%	13	56.41%	22	39
5	Persistent high inflammation and/or symptoms with large fluctuations e.g. for at least two consecutive clinical visits over the period of at least six months	0.00%	0	0.00%	0	0.00%	0	12.82%	5	17.95%	7	28.21%	11	41.03%	16	39
6	Unpredictable or variable disease course – relapsing-remitting with periods of both high and low activity	0.00%	0	0.00%	0	7.69%	3	7.69%	3	30.77%	12	23.08%	9	30.77%	12	39
Q37 - For each of the Disease Activity components, please rate how related they are for assessing Disease Flare?
#	Field	Minimum	Maximum	Mean	Std Deviation	Variance	Count
1	Overall high rating of disease activity/impact from high inflammatory markers at a single appointment	5	7	6.44	0.59	0.35	39
2	Overall high rating of disease activity/impact from high patient global score at a single appointment	2	7	6.13	0.99	0.98	39
3	Persistently high inflammation and/or symptoms e.g. for at least two consecutive clinical visits over the period of at least six months	1	7	5.64	1.83	3.36	39
4	Persistent high inflammation and/or symptoms with only minimal fluctuations e.g. for at least two consecutive clinical visits over the period of at least six months	1	7	5.51	1.84	3.38	39
5	Persistent high inflammation and/or symptoms with large fluctuations e.g. for at least two consecutive clinical visits over the period of at least six months	1	7	5.44	1.68	2.81	39
6	Unpredictable or variable disease course – relapsing-remitting with periods of both high and low activity	1	7	5.44	1.52	2.3	39
#	Question	-3		-2		-1		0		1		2		3		Total
1	Overall high rating of disease activity/impact from high inflammatory markers at a single appointment	0.00%	0	0.00%	0	0.00%	0	0.00%	0	5.13%	2	46.15%	18	48.72%	19	39
2	Overall high rating of disease activity/impact from high patient global score at a single appointment	0.00%	0	2.56%	1	0.00%	0	0.00%	0	17.95%	7	38.46%	15	41.03%	16	39
3	Persistently high inflammation and/or symptoms e.g. for at least two consecutive clinical visits over the period of at least six months	7.69%	3	2.56%	1	5.13%	2	5.13%	2	5.13%	2	30.77%	12	43.59%	17	39
4	Persistent high inflammation and/or symptoms with only minimal fluctuations e.g. for at least two consecutive clinical visits over the period of at least six months	7.69%	3	2.56%	1	5.13%	2	7.69%	3	10.26%	4	25.64%	10	41.03%	16	39
5	Persistent high inflammation and/or symptoms with large fluctuations e.g. for at least two consecutive clinical visits over the period of at least six months	5.13%	2	5.13%	2	0.00%	0	10.26%	4	25.64%	10	17.95%	7	35.90%	14	39
6	Unpredictable or variable disease course – relapsing-remitting with periods of both high and low activity	2.56%	1	5.13%	2	2.56%	1	10.26%	4	23.08%	9	28.21%	11	28.21%	11	39
Q38 - Does the wording for any of the Disease Activity components need clarifying or amending?
#	Answer	%	Count
2	Yes, please specify which changes are needed to which components	5.13%	2
1	No, the wording for all Disease Activity components is clear and understandable	94.87%	37
	Total	100%	39
Q38_1_TEXT - Yes, please specify which changes are needed to which components
Yes, please specify which changes are needed to which components - Text
difference between point 3 and 4 not clear
IN terms of refractory disease, recording a high CRP at a single visit needs to take history into context - ie it will represent refractory disease if patient reports a high and continuous symptom burden - without such a history a single reading cannot underpin inflammatory disease
Q39 - Domain 6: Joint Activity/Involvement
Please see here for an explanation of the DAS28 and joints assessed.
Please rate whether Joint Activity/Involvement as a domain should be included as part of Definition of Refractory Arthritis (or newly voted name TBC)?
#	Field	Minimum	Maximum	Mean	Std Deviation	Variance	Count
1	Joint Activity/Involvement	5	9	8.21	1.15	1.32	38
#	Answer	%	Count
1	1	0.00%	0
2	2	0.00%	0
3	3	0.00%	0
4	4	0.00%	0
5	5	5.26%	2
6	6	5.26%	2
7	7	10.53%	4
8	8	21.05%	8
9	9	57.89%	22
	Total	100%	38
Q40 - For each of the Joint Activity/Involvement components, please rate how related they are for assessing Refractory Arthritis (or newly voted name TBC)?
#	Field	Minimum	Maximum	Mean	Std Deviation	Variance	Count
1	Joint replacement(s) or fusion(s) due to inflammation	1	7	4.79	1.73	3.01	38
2	Accrued damage due to inflammation - Joint erosion(s), deformity(ies) or restrictions in range of movement (may or may not be painful)	2	7	5.37	1.55	2.39	38
3	Accrued damage, joint erosion(s), replacement(s) or fusion(s) due to Osteoarthritis	1	7	4.24	1.9	3.6	38
4	One or two persistently active/affected joints despite acceptable control in other joints	4	7	6	0.92	0.84	38
5	Disease activity in previously unaffected joints e.g. new joint swelling or pain	3	7	5.71	1.32	1.73	38
6	Feet and/or ankle(s) involvement	1	7	5.55	1.52	2.3	38
7	Involvement of joint activity outside of DAS28 e.g. hips, TMJ, tendonitis or enthesitis	3	7	5.82	1.12	1.26	38
#	Question	-3		-2		-1		0		1		2		3		Total
1	Joint replacement(s) or fusion(s) due to inflammation	5.26%	2	2.63%	1	18.42%	7	18.42%	7	13.16%	5	21.05%	8	21.05%	8	38
2	Accrued damage due to inflammation - Joint erosion(s), deformity(ies) or restrictions in range of movement (may or may not be painful)	0.00%	0	5.26%	2	13.16%	5	7.89%	3	15.79%	6	28.95%	11	28.95%	11	38
3	Accrued damage, joint erosion(s), replacement(s) or fusion(s) due to Osteoarthritis	13.16%	5	7.89%	3	13.16%	5	15.79%	6	21.05%	8	15.79%	6	13.16%	5	38
4	One or two persistently active/affected joints despite acceptable control in other joints	0.00%	0	0.00%	0	0.00%	0	5.26%	2	26.32%	10	31.58%	12	36.84%	14	38
5	Disease activity in previously unaffected joints e.g. new joint swelling or pain	0.00%	0	0.00%	0	10.53%	4	7.89%	3	18.42%	7	26.32%	10	36.84%	14	38
6	Feet and/or ankle(s) involvement	2.63%	1	2.63%	1	5.26%	2	13.16%	5	10.53%	4	34.21%	13	31.58%	12	38
7	Involvement of joint activity outside of DAS28 e.g. hips, TMJ, tendonitis or enthesitis	0.00%	0	0.00%	0	2.63%	1	13.16%	5	18.42%	7	31.58%	12	34.21%	13	38
Q41 - For each of the Joint Activity/Involvement components, please rate how related they are for assessing Disease Flare?
#	Field	Minimum	Maximum	Mean	Std Deviation	Variance	Count
1	Joint replacement(s) or fusion(s) due to inflammation	1	7	3.53	1.92	3.67	38
2	Accrued damage due to inflammation - Joint erosion(s), deformity(ies) or restrictions in range of movement (may or may not be painful)	1	7	3.68	1.93	3.74	38
3	Accrued damage, joint erosion(s), replacement(s) or fusion(s) due to Osteoarthritis	1	7	3.29	1.96	3.84	38
4	One or two persistently active/affected joints despite acceptable control in other joints	1	7	4.89	1.76	3.09	38
5	Disease activity in previously unaffected joints e.g. new joint swelling or pain	1	7	6.24	1.22	1.5	38
6	Feet and/or ankle(s) involvement	1	7	5	1.59	2.53	38
7	Involvement of joint activity outside of DAS28 e.g. hips, TMJ, tendonitis or enthesitis	1	7	5.66	1.44	2.07	38
#	Question	-3		-2		-1		0		1		2		3		Total
1	Joint replacement(s) or fusion(s) due to inflammation	21.05%	8	15.79%	6	7.89%	3	28.95%	11	5.26%	2	13.16%	5	7.89%	3	38
2	Accrued damage due to inflammation - Joint erosion(s), deformity(ies) or restrictions in range of movement (may or may not be painful)	15.79%	6	21.05%	8	5.26%	2	28.95%	11	5.26%	2	13.16%	5	10.53%	4	38
3	Accrued damage, joint erosion(s), replacement(s) or fusion(s) due to Osteoarthritis	26.32%	10	18.42%	7	5.26%	2	26.32%	10	5.26%	2	10.53%	4	7.89%	3	38
4	One or two persistently active/affected joints despite acceptable control in other joints	7.89%	3	2.63%	1	10.53%	4	13.16%	5	23.68%	9	21.05%	8	21.05%	8	38
5	Disease activity in previously unaffected joints e.g. new joint swelling or pain	2.63%	1	0.00%	0	0.00%	0	5.26%	2	10.53%	4	23.68%	9	57.89%	22	38
6	Feet and/or ankle(s) involvement	5.26%	2	0.00%	0	10.53%	4	21.05%	8	21.05%	8	21.05%	8	21.05%	8	38
7	Involvement of joint activity outside of DAS28 e.g. hips, TMJ, tendonitis or enthesitis	2.63%	1	0.00%	0	5.26%	2	13.16%	5	15.79%	6	26.32%	10	36.84%	14	38
Q42 - Does the wording for any of the Joint Activity/Involvement components need clarifying or amending?
#	Answer	%	Count
2	Yes, please specify which changes are needed to which components	21.05%	8
1	No, the wording for all Joint Activity/Involvement components is clear and understandable	78.95%	30
	Total	100%	38
Q42_1_TEXT - Yes, please specify which changes are needed to which components
Yes, please specify which changes are needed to which components - Text
point 2,difficult to respond to erosions/ deformity/Reduced ROM as too broad
Feet and/or ankle involvement should be split between persistent and acute/new changes
Joint activity/involvement I find very unclear. As in score?
Possibly the bit relating to joint replacement for osteoarthritis. Maybe need to clarify which joint / age of patient. Is this OA secondary to RA or primary Ra
IN terms of refractory inflammation, the last three questions again need to be taken in the context of the history. On their own they cannot underpin a definition of refractory inflammation/disease but, with approparite history, then they can. Same is true for these questions in flare - if they are new symptoms then this could be a flare but not if chronic
I would separate joint replacement from joint fusion. Replacement can have excellent outcome including function where this is fr more limited for fusions. SImilarly combining replacements and damage in the same point is very difficult to conceptualise.
'foot involvement' is a bit vague - do you mean active inflammation or pain from accrued damage, other secondary mechanical pain etc.?
There are some issues with this section. In my opinion inflammation can accelerate joint degeneration (osteoarthritis) which may lead to joint replacement. I would prefer just having one category which captures joint replacement and/fusion regardless of the underlying aetiology. Also, I have an issue with the wording "Involvement of joint activity outside of DAS28 e.g. hips, TMJ, tendonitis or en…
Q43 - Domain 7: Co-morbidities and Wider Involvement outside of Joints (previous or new)
Please see here for an explanation of the DAS28 and inflammatory features (joints) assessed.
Please rate whether Co-morbidities and Wider Involvement outside of Joints as a domain should be included as part of Definition of Refractory Arthritis (or newly voted name TBC)?
#	Field	Minimum	Maximum	Mean	Std Deviation	Variance	Count
1	Co-morbidities and Wider Involvement Outside of Joints	3	9	6.74	1.92	3.67	38
#	Answer	%	Count
1	1	0.00%	0
2	2	0.00%	0
3	3	10.53%	4
4	4	7.89%	3
5	5	5.26%	2
6	6	10.53%	4
7	7	26.32%	10
8	8	18.42%	7
9	9	21.05%	8
	Total	100%	38
Q44 - For each of the Co-morbidities and Wider Involvement components, please rate how related they are for assessing Refractory Arthritis (or newly voted name TBC)?
#	Field	Minimum	Maximum	Mean	Std Deviation	Variance	Count
1	Presence of Extra-articular Manifestation(s), Complications or associated pathology of Inflammatory Arthritis e.g. Secondary Sjögrens, Nodules, Interstitial Lung Disease, (JIA-associated) Uveitis, Cardiovascular Disease, Anaemia or Chronic leg ulcers	3	7	5.82	1.07	1.15	38
2	Presence of Osteoarthritis and Fibromyalgia as secondary Co-morbidity(ies)	1	7	4.5	2.02	4.09	38
3	Presence of other Co-morbidity(ies) e.g. non-Hodgkin’s lymphoma, Osteoporosis, Asthma, Diabetes, high blood pressure or Depression	1	7	4.13	1.81	3.27	38
4	Involvement of other inflammatory features outside of DAS28 e.g. Uveitis or Vasculitis	4	7	5.97	1.01	1.03	38
5	Involvement of other non-inflammatory features outside of DAS28 e.g. muscle weakness or cachexia	1	7	4.84	1.61	2.61	38
6	Feeling systemically/generally unwell e.g. fever, sweats	1	7	5.26	1.43	2.04	38
7	Problematic side-effects e.g. from medications or other illnesses/infections	1	7	4.16	1.95	3.82	38
#	Question	-3		-2		-1		0		1		2		3		Total
1	Presence of Extra-articular Manifestation(s), Complications or associated pathology of Inflammatory Arthritis e.g. Secondary Sjögrens, Nodules, Interstitial Lung Disease, (JIA-associated) Uveitis, Cardiovascular Disease, Anaemia or Chronic leg ulcers	0.00%	0	0.00%	0	2.63%	1	13.16%	5	13.16%	5	42.11%	16	28.95%	11	38
2	Presence of Osteoarthritis and Fibromyalgia as secondary Co-morbidity(ies)	15.79%	6	0.00%	0	15.79%	6	15.79%	6	13.16%	5	18.42%	7	21.05%	8	38
3	Presence of other Co-morbidity(ies) e.g. non-Hodgkin’s lymphoma, Osteoporosis, Asthma, Diabetes, high blood pressure or Depression	13.16%	5	10.53%	4	7.89%	3	18.42%	7	26.32%	10	15.79%	6	7.89%	3	38
4	Involvement of other inflammatory features outside of DAS28 e.g. Uveitis or Vasculitis	0.00%	0	0.00%	0	0.00%	0	10.53%	4	21.05%	8	28.95%	11	39.47%	15	38
5	Involvement of other non-inflammatory features outside of DAS28 e.g. muscle weakness or cachexia	7.89%	3	2.63%	1	5.26%	2	13.16%	5	39.47%	15	15.79%	6	15.79%	6	38
6	Feeling systemically/generally unwell e.g. fever, sweats	2.63%	1	2.63%	1	5.26%	2	13.16%	5	28.95%	11	26.32%	10	21.05%	8	38
7	Problematic side-effects e.g. from medications or other illnesses/infections	18.42%	7	5.26%	2	10.53%	4	10.53%	4	28.95%	11	15.79%	6	10.53%	4	38
Q45 - For each of the Co-morbidities and Wider Involvement components, please rate how related they are for assessing Disease Flare?
#	Field	Minimum	Maximum	Mean	Std Deviation	Variance	Count
1	Presence of Extra-articular Manifestation(s), Complications or associated pathology of Inflammatory Arthritis e.g. Secondary Sjögrens, Nodules, Interstitial Lung Disease, (JIA-associated) Uveitis, Cardiovascular Disease, Anaemia or Chronic leg ulcers	1	7	4.45	2.14	4.56	38
2	Presence of Osteoarthritis and Fibromyalgia as secondary Co-morbidity(ies)	1	7	3.5	2.16	4.67	38
3	Presence of other Co-morbidity(ies) e.g. non-Hodgkin’s lymphoma, Osteoporosis, Asthma, Diabetes, high blood pressure or Depression	1	7	3.5	1.98	3.93	38
4	Involvement of other inflammatory features outside of DAS28 e.g. Uveitis or Vasculitis	1	7	5.29	1.62	2.63	38
5	Involvement of other non-inflammatory features outside of DAS28 e.g. muscle weakness or cachexia	1	7	4.34	1.81	3.28	38
6	Feeling systemically/generally unwell e.g. fever, sweats	1	7	5.45	1.55	2.41	38
7	Problematic side-effects e.g. from medications or other illnesses/infections	1	7	3.84	2.03	4.13	38
#	Question	-3		-2		-1		0		1		2		3		Total
1	Presence of Extra-articular Manifestation(s), Complications or associated pathology of Inflammatory Arthritis e.g. Secondary Sjögrens, Nodules, Interstitial Lung Disease, (JIA-associated) Uveitis, Cardiovascular Disease, Anaemia or Chronic leg ulcers	15.79%	6	7.89%	3	10.53%	4	13.16%	5	7.89%	3	23.68%	9	21.05%	8	38
2	Presence of Osteoarthritis and Fibromyalgia as secondary Co-morbidity(ies)	34.21%	13	0.00%	0	18.42%	7	13.16%	5	7.89%	3	15.79%	6	10.53%	4	38
3	Presence of other Co-morbidity(ies) e.g. non-Hodgkin’s lymphoma, Osteoporosis, Asthma, Diabetes, high blood pressure or Depression	31.58%	12	0.00%	0	13.16%	5	21.05%	8	18.42%	7	7.89%	3	7.89%	3	38
4	Involvement of other inflammatory features outside of DAS28 e.g. Uveitis or Vasculitis	7.89%	3	0.00%	0	2.63%	1	10.53%	4	26.32%	10	28.95%	11	23.68%	9	38
5	Involvement of other non-inflammatory features outside of DAS28 e.g. muscle weakness or cachexia	13.16%	5	5.26%	2	7.89%	3	18.42%	7	31.58%	12	10.53%	4	13.16%	5	38
6	Feeling systemically/generally unwell e.g. fever, sweats	5.26%	2	2.63%	1	2.63%	1	7.89%	3	18.42%	7	39.47%	15	23.68%	9	38
7	Problematic side-effects e.g. from medications or other illnesses/infections	21.05%	8	10.53%	4	7.89%	3	21.05%	8	15.79%	6	10.53%	4	13.16%	5	38
Q46 - Does the wording for any of the Co-morbidities and Wider Involvement components need clarifying or amending?
#	Answer	%	Count
2	No, the wording for all Co-morbidities and Wider Involvement components is clear and understandable	92.11%	35
3	Yes, please specify which changes are needed to which components	7.89%	3
	Total	100%	38
Q46_3_TEXT - Yes, please specify which changes are needed to which components
Yes, please specify which changes are needed to which components - Text
I do not think that medication side effects or co-morbidities should be included in a definition of refractory disease. We are interested in symptoms and impact of the disease despite treatment. So in JIA, I am interested in joint symptoms (swelling, stiffness and pain) and uveitis. I am increasingly persuaded that fatigue is also a key part of active disease. Fever/rash etc are relevant in syste…
Separate depression form other comorbidities
I'm not sure that I agree that leg ulcers are a recognised complication or associated pathology of inflammatory arthritis.
Q47 - Domain 8: Healthcare and Medication Utilisation related to Inflammatory Arthritis (IA)/Symptoms
Please rate whether Healthcare and Medication Utilisation as a domain should be included as part of Definition of Refractory Arthritis (or newly voted name TBC)?
#	Field	Minimum	Maximum	Mean	Std Deviation	Variance	Count
1	Healthcare and Medication Utilisation related to IA/Symptoms	1	9	5.63	2.69	7.23	38
#	Answer	%	Count
1	1	2.63%	1
2	2	15.79%	6
3	3	10.53%	4
4	4	10.53%	4
5	5	7.89%	3
6	6	13.16%	5
7	7	5.26%	2
8	8	7.89%	3
9	9	26.32%	10
	Total	100%	38
Q48 - For each of the Healthcare and Medication Utilisation components, please rate how related they are for assessing Refractory Arthritis (or newly voted name TBC)?
#	Field	Minimum	Maximum	Mean	Std Deviation	Variance	Count
1	General Practitioner (GP)/Primary care physician appointment(s) related to IA/Symptoms	1	7	4.76	1.66	2.76	38
2	Hospital Accident and Emergency visit, admission(s) or inpatient stay related to IA/Symptoms	1	7	5	1.62	2.63	38
3	Hospital outpatient appointment(s) related to IA/Symptoms	1	7	5.05	1.64	2.68	38
4	Additional use of rheumatology service outside of scheduled appointments e.g. extra calls to the helpline or contact with the rheumatology nurse	1	7	5.13	1.58	2.48	38
5	New prescriptions related to IA/Symptoms	1	7	5	1.69	2.84	38
6	Multiple prescribed medications, including high dose analgesics related to IA/Symptoms	1	7	5.11	1.86	3.46	38
7	Use of Complementary and Alternative Medicine related to IA/Symptoms	1	7	4.13	1.98	3.9	38
8	Repeated need of short course steroid tablets or intra-articular injections, that may or may not control flare and localised swelling	1	7	5.82	1.47	2.15	38
9	Inability to taper steroid tablets longer term (steroid dependency)	1	7	5.53	1.46	2.14	38
10	Dependence on analgesics, particularly opioids	1	7	4.55	1.97	3.88	38
#	Question	-3		-2		-1		0		1		2		3		Total
1	General Practitioner (GP)/Primary care physician appointment(s) related to IA/Symptoms	5.26%	2	7.89%	3	7.89%	3	15.79%	6	23.68%	9	26.32%	10	13.16%	5	38
2	Hospital Accident and Emergency visit, admission(s) or inpatient stay related to IA/Symptoms	5.26%	2	5.26%	2	7.89%	3	7.89%	3	28.95%	11	28.95%	11	15.79%	6	38
3	Hospital outpatient appointment(s) related to IA/Symptoms	5.26%	2	7.89%	3	2.63%	1	10.53%	4	21.05%	8	39.47%	15	13.16%	5	38
4	Additional use of rheumatology service outside of scheduled appointments e.g. extra calls to the helpline or contact with the rheumatology nurse	5.26%	2	5.26%	2	2.63%	1	10.53%	4	26.32%	10	34.21%	13	15.79%	6	38
5	New prescriptions related to IA/Symptoms	5.26%	2	5.26%	2	7.89%	3	15.79%	6	15.79%	6	31.58%	12	18.42%	7	38
6	Multiple prescribed medications, including high dose analgesics related to IA/Symptoms	5.26%	2	10.53%	4	5.26%	2	10.53%	4	10.53%	4	31.58%	12	26.32%	10	38
7	Use of Complementary and Alternative Medicine related to IA/Symptoms	10.53%	4	21.05%	8	5.26%	2	15.79%	6	15.79%	6	18.42%	7	13.16%	5	38
	Repeated need of short course steroid tablets or intra-articular injections, that may or may not control flare and localised swelling	2.63%	1	5.26%	2	0.00%	0	5.26%	2	10.53%	4	39.47%	15	36.84%	14	38
	Inability to taper steroid tablets longer term (steroid dependency)	2.63%	1	2.63%	1	2.63%	1	13.16%	5	21.05%	8	26.32%	10	31.58%	12	38
	Dependence on analgesics, particularly opioids	7.89%	3	15.79%	6	5.26%	2	13.16%	5	23.68%	9	10.53%	4	23.68%	9	38
Q49 - For each of the Healthcare and Medication Utilisation components, please rate how related they are for assessing Disease Flare?
#	Field	Minimum	Maximum	Mean	Std Deviation	Variance	Count
1	General Practitioner (GP)/Primary care physician appointment(s) related to IA/Symptoms	1	7	5.05	1.62	2.63	38
2	Hospital Accident and Emergency visit, admission(s) or inpatient stay related to IA/Symptoms	1	7	5.53	1.57	2.46	38
3	Hospital outpatient appointment(s) related to IA/Symptoms	1	7	5	1.72	2.95	38
4	Additional use of rheumatology service outside of scheduled appointments e.g. extra calls to the helpline or contact with the rheumatology nurse	1	7	5.53	1.59	2.51	38
5	New prescriptions related to IA/Symptoms	1	7	5.11	1.71	2.94	38
6	Multiple prescribed medications, including high dose analgesics related to IA/Symptoms	1	7	4.71	1.93	3.73	38
7	Use of Complementary and Alternative Medicine related to IA/Symptoms	1	7	4.03	1.98	3.92	38
8	Repeated need of short course steroid tablets or intra-articular injections, that may or may not control flare and localised swelling	1	7	5.5	1.53	2.36	38
9	Inability to taper steroid tablets longer term (steroid dependency)	1	7	4.84	1.91	3.66	38
10	Dependence on analgesics, particularly opioids	1	7	3.87	2.12	4.48	38
#	Question	-3		-2		-1		0		1		2		3		Total
1	General Practitioner (GP)/Primary care physician appointment(s) related to IA/Symptoms	5.26%	2	2.63%	1	10.53%	4	13.16%	5	15.79%	6	36.84%	14	15.79%	6	38
2	Hospital Accident and Emergency visit, admission(s) or inpatient stay related to IA/Symptoms	5.26%	2	0.00%	0	7.89%	3	5.26%	2	15.79%	6	36.84%	14	28.95%	11	38
3	Hospital outpatient appointment(s) related to IA/Symptoms	7.89%	3	0.00%	0	13.16%	5	13.16%	5	10.53%	4	39.47%	15	15.79%	6	38
4	Additional use of rheumatology service outside of scheduled appointments e.g. extra calls to the helpline or contact with the rheumatology nurse	5.26%	2	0.00%	0	5.26%	2	13.16%	5	10.53%	4	34.21%	13	31.58%	12	38
5	New prescriptions related to IA/Symptoms	7.89%	3	0.00%	0	7.89%	3	15.79%	6	18.42%	7	26.32%	10	23.68%	9	38
6	Multiple prescribed medications, including high dose analgesics related to IA/Symptoms	7.89%	3	10.53%	4	7.89%	3	15.79%	6	15.79%	6	18.42%	7	23.68%	9	38
7	Use of Complementary and Alternative Medicine related to IA/Symptoms	13.16%	5	15.79%	6	10.53%	4	21.05%	8	7.89%	3	18.42%	7	13.16%	5	38
	Repeated need of short course steroid tablets or intra-articular injections, that may or may not control flare and localised swelling	2.63%	1	2.63%	1	5.26%	2	13.16%	5	18.42%	7	23.68%	9	34.21%	13	38
	Inability to taper steroid tablets longer term (steroid dependency)	10.53%	4	5.26%	2	2.63%	1	23.68%	9	10.53%	4	23.68%	9	23.68%	9	38
	Dependence on analgesics, particularly opioids	18.42%	7	13.16%	5	15.79%	6	18.42%	7	0.00%	0	18.42%	7	15.79%	6	38
Q50 - Does the wording for any of the Healthcare and Medication Utilisation components need clarifying or amending?
#	Answer	%	Count
2	Yes, please specify which changes are needed to which components	10.53%	4
1	No, the wording for all Healthcare and Medication Utilisation components is clear and understandable	89.47%	34
	Total	100%	38
Q50_1_TEXT - Yes, please specify which changes are needed to which components
Yes, please specify which changes are needed to which components - Text
Domain - Bit wordy for patient
Better differentiation between hosital appointments and additional hospital appts. I took the first as scheduled and the second as additional
The definition of "healthcare and medication utilisation" would benefit from clarification
New prescriptions term is vague, need to define if adding new anti-inflammatory, DMARD or bDMARD, otherwise siunds like you are just providing a repeat prescription for drug they are already taking
Q51 - Domain 9: Experiences of Disease Modifying Anti-Rheumatic Drug (DMARD) Inefficacy, Intolerability or Discontinuation Please rate whether Experiences of DMARD Inefficacy, Intolerability or Discontinuation as a domain should be included as part of Definition of Refractory Arthritis (or newly voted name TBC)?
#	Field	Minimum	Maximum	Mean	Std Deviation	Variance	Count
1	Experiences of DMARD Inefficacy, Intolerability or Discontinuation	1	9	7.41	2.07	4.3	37
#	Answer	%	Count
1	1	2.70%	1
2	2	2.70%	1
3	3	0.00%	0
4	4	2.70%	1
5	5	10.81%	4
6	6	8.11%	3
7	7	13.51%	5
8	8	10.81%	4
9	9	48.65%	18
	Total	100%	37
Q52 - For each of the Experiences of DMARD Inefficacy, Intolerability or Discontinuation components, please rate how related they are for assessing Refractory Arthritis (or newly voted name TBC)?
#	Field	Minimum	Maximum	Mean	Std Deviation	Variance	Count
1	Primary inefficacy – no response to DMARD at all	1	7	6.27	1.31	1.71	37
2	Secondary inefficacy – developed ‘resistance’ to DMARD over time	1	7	6.14	1.3	1.68	37
3	Poor tolerability of DMARD due to side effects, particularly infections, nausea or administration	1	7	5.19	1.49	2.21	37
4	Temporary or Permanent discontinuation of DMARD due to illness, infection, surgery or toxicity	1	7	4.38	2.03	4.13	37
5	Experience of multiple occurrences of inefficacy, intolerability or discontinuation	1	7	6	1.58	2.49	37
#	Question	-3		-2		-1		0		1		2		3		Total
1	Primary inefficacy – no response to DMARD at all	2.70%	1	0.00%	0	2.70%	1	2.70%	1	10.81%	4	16.22%	6	64.86%	24	37
2	Secondary inefficacy – developed ‘resistance’ to DMARD over time	2.70%	1	0.00%	0	2.70%	1	2.70%	1	13.51%	5	24.32%	9	54.05%	20	37
3	Poor tolerability of DMARD due to side effects, particularly infections, nausea or administration	2.70%	1	2.70%	1	8.11%	3	16.22%	6	18.92%	7	32.43%	12	18.92%	7	37
4	Temporary or Permanent discontinuation of DMARD due to illness, infection, surgery or toxicity	10.81%	4	16.22%	6	5.41%	2	13.51%	5	21.62%	8	10.81%	4	21.62%	8	37
5	Experience of multiple occurrences of inefficacy, intolerability or discontinuation	5.41%	2	0.00%	0	2.70%	1	5.41%	2	10.81%	4	18.92%	7	56.76%	21	37
Q53 - For each of the Experiences of DMARD Inefficacy, Intolerability or Discontinuation components, please rate how related they are for assessing Disease Flare?
#	Field	Minimum	Maximum	Mean	Std Deviation	Variance	Count
1	Primary inefficacy – no response to DMARD at all	1	7	4.78	2.07	4.28	37
2	Secondary inefficacy – developed ‘resistance’ to DMARD over time	1	7	5.41	1.55	2.4	37
3	Poor tolerability of DMARD due to side effects, particularly infections, nausea or administration	1	7	4.54	1.99	3.98	37
4	Temporary or Permanent discontinuation of DMARD due to illness, infection, surgery or toxicity	1	7	4.32	1.92	3.68	37
5	Experience of multiple occurrences of inefficacy, intolerability or discontinuation	1	7	4.54	2.19	4.79	37
#	Question	-3		-2		-1		0		1		2		3		Total
1	Primary inefficacy – no response to DMARD at all	8.11%	3	10.81%	4	10.81%	4	13.51%	5	13.51%	5	8.11%	3	35.14%	13	37
2	Secondary inefficacy – developed ‘resistance’ to DMARD over time	2.70%	1	2.70%	1	10.81%	4	2.70%	1	27.03%	10	24.32%	9	29.73%	11	37
3	Poor tolerability of DMARD due to side effects, particularly infections, nausea or administration	5.41%	2	16.22%	6	13.51%	5	13.51%	5	13.51%	5	10.81%	4	27.03%	10	37
4	Temporary or Permanent discontinuation of DMARD due to illness, infection, surgery or toxicity	5.41%	2	16.22%	6	18.92%	7	10.81%	4	18.92%	7	8.11%	3	21.62%	8	37
5	Experience of multiple occurrences of inefficacy, intolerability or discontinuation	16.22%	6	8.11%	3	5.41%	2	16.22%	6	13.51%	5	10.81%	4	29.73%	11	37
Q54 - Does the wording for any of the Experiences of DMARD Inefficacy, Intolerability or Discontinuation components need clarifying or amending?
#	Answer	%	Count
2	Yes, please specify which changes are needed to which components	5.41%	2
1	No, the wording for all Experiences of DMARD Inefficacy, Intolerability or Discontinuation components is clear and understandable	94.59%	35
	Total	100%	37
Q54_1_TEXT - Yes, please specify which changes are needed to which components
Yes, please specify which changes are needed to which components - Text
I'm assuming this means the patients experience of DMARD which may differ to the view of the clinician.
These may need to be asked about individually as they are distinct constructs
Q55 - Domain 10: Functioning and Quality of Life - Physical, Psychological and Social Please rate whether Functioning and Quality of Life - Physical, Psychological and Social as a domain should be included as part of Definition of Refractory Arthritis (or newly voted name TBC)?
#	Field	Minimum	Maximum	Mean	Std Deviation	Variance	Count
1	Functioning and Quality of Life - Physical, Psychological and Social	5	9	7.78	1.42	2.01	37
#	Answer	%	Count
1	1	0.00%	0
2	2	0.00%	0
3	3	0.00%	0
4	4	0.00%	0
5	5	10.81%	4
6	6	10.81%	4
7	7	16.22%	6
8	8	13.51%	5
9	9	48.65%	18
	Total	100%	37
Q56 - For each of the Functioning and Quality of Life – Physical, Psychological and Social components, please rate how related they are for assessing Refractory Arthritis (or newly voted name TBC)?
#	Field	Minimum	Maximum	Mean	Std Deviation	Variance	Count
1	Inability to perform desired activities e.g. hobbies, social, salaried/voluntary work	2	7	6.03	1.2	1.43	37
2	Reduced mobility e.g. driving, use of public transport, needing to sit most of the day	2	7	6	1.14	1.3	37
3	Problems walking, standing or climbing stairs	2	7	6	1.16	1.35	37
4	Problems with self-care e.g. washing/dressing	2	7	6.11	1.18	1.39	37
5	Poor physical function e.g. lack of strength, dexterity, grip	2	7	6.03	1.15	1.32	37
6	Problems with Sexual Functioning and Relationships	2	7	5.59	1.34	1.81	37
7	Pain Interference impacting on quality of life	2	7	6.16	1.05	1.11	37
8	Disease-related distress e.g. psychological distress related to burden of disease including Physical related, Emotional, Social, Treatment or Healthcare Distress	2	7	6.08	1.07	1.16	37
9	General Emotional Distress e.g. suspected or diagnosed Depression or Anxiety	1	7	5.65	1.38	1.9	37
10	Low Self-Efficacy/Esteem/Confidence e.g. perceived low ability to manage and cope with symptoms	1	7	5.27	1.41	1.98	37
11	Cognitive Impairments e.g. brain fog, orientation or perceptual functions	1	7	5.51	1.43	2.03	37
12	Poor understanding of Illness or low health literacy	1	7	4.51	2.04	4.14	37
13	Reduced independence/autonomy or Increased dependence on others for activities of daily living	2	7	5.7	1.18	1.4	37
14	Reduced Social Support Network, Relationship breakdowns/difficulties or restriction of social participation	1	7	5.11	1.64	2.69	37
15	Isolation e.g. quantity of relationships or from unemployment, or Loneliness e.g. perception of disagreement between actual and desired levels of social contact or perceived quality of relationships	1	7	5.03	1.73	3	37
16	Barriers in physical, social and attitudinal environment e.g. negative attitudes of other people without the condition such as discrimination and lack of understanding/empathy, no adjustments made to housing, inflexible working	1	7	4.81	1.77	3.13	37
17	Negative effect on education, work (paid/voluntary), or accessing welfare benefits	1	7	5.27	1.59	2.52	37
#	Question	-3		-2		-1		0		1		2		3		Total
1	Inability to perform desired activities e.g. hobbies, social, salaried/voluntary work	0.00%	0	2.70%	1	2.70%	1	0.00%	0	27.03%	10	18.92%	7	48.65%	18	37
2	Reduced mobility e.g. driving, use of public transport, needing to sit most of the day	0.00%	0	2.70%	1	2.70%	1	0.00%	0	21.62%	8	32.43%	12	40.54%	15	37
3	Problems walking, standing or climbing stairs	0.00%	0	2.70%	1	2.70%	1	0.00%	0	24.32%	9	27.03%	10	43.24%	16	37
4	Problems with self-care e.g. washing/dressing	0.00%	0	2.70%	1	2.70%	1	0.00%	0	21.62%	8	21.62%	8	51.35%	19	37
5	Poor physical function e.g. lack of strength, dexterity, grip	0.00%	0	2.70%	1	2.70%	1	0.00%	0	21.62%	8	29.73%	11	43.24%	16	37
6	Problems with Sexual Functioning and Relationships	0.00%	0	5.41%	2	2.70%	1	5.41%	2	32.43%	12	21.62%	8	32.43%	12	37
7	Pain Interference impacting on quality of life	0.00%	0	2.70%	1	0.00%	0	0.00%	0	21.62%	8	27.03%	10	48.65%	18	37
	Disease-related distress e.g. psychological distress related to burden of disease including Physical related, Emotional, Social, Treatment or Healthcare Distress	0.00%	0	2.70%	1	0.00%	0	0.00%	0	27.03%	10	24.32%	9	45.95%	17	37
	General Emotional Distress e.g. suspected or diagnosed Depression or Anxiety	2.70%	1	0.00%	0	5.41%	2	5.41%	2	29.73%	11	21.62%	8	35.14%	13	37
	Low Self-Efficacy/Esteem/Confidence e.g. perceived low ability to manage and cope with symptoms	2.70%	1	0.00%	0	8.11%	3	10.81%	4	40.54%	15	10.81%	4	27.03%	10	37
	Cognitive Impairments e.g. brain fog, orientation or perceptual functions	2.70%	1	2.70%	1	2.70%	1	8.11%	3	29.73%	11	24.32%	9	29.73%	11	37
	Poor understanding of Illness or low health literacy	13.51%	5	10.81%	4	2.70%	1	13.51%	5	24.32%	9	13.51%	5	21.62%	8	37
	Reduced independence/autonomy or Increased dependence on others for activities of daily living	0.00%	0	2.70%	1	2.70%	1	5.41%	2	29.73%	11	29.73%	11	29.73%	11	37
	Reduced Social Support Network, Relationship breakdowns/difficulties or restriction of social participation	5.41%	2	2.70%	1	5.41%	2	16.22%	6	29.73%	11	13.51%	5	27.03%	10	37
	Isolation e.g. quantity of relationships or from unemployment, or Loneliness e.g. perception of disagreement between actual and desired levels of social contact or perceived quality of relationships	5.41%	2	5.41%	2	5.41%	2	18.92%	7	21.62%	8	16.22%	6	27.03%	10	37
	Barriers in physical, social and attitudinal environment e.g. negative attitudes of other people without the condition such as discrimination and lack of understanding/empathy, no adjustments made to housing, inflexible working	8.11%	3	2.70%	1	13.51%	5	8.11%	3	32.43%	12	13.51%	5	21.62%	8	37
	Negative effect on education, work (paid/voluntary), or accessing welfare benefits	2.70%	1	5.41%	2	8.11%	3	8.11%	3	21.62%	8	29.73%	11	24.32%	9	37
Q57 - For each of the Functioning and Quality of Life – Physical, Psychological and Social components, please rate how related they are for assessing Disease Flare?
#	Field	Minimum	Maximum	Mean	Std Deviation	Variance	Count
1	Inability to perform desired activities e.g. hobbies, social, salaried/voluntary work	2	7	6.03	1.24	1.54	37
2	Reduced mobility e.g. driving, use of public transport, needing to sit most of the day	2	7	6	1.21	1.46	37
3	Problems walking, standing or climbing stairs	2	7	6.03	1.22	1.49	37
4	Problems with self-care e.g. washing/dressing	2	7	6.05	1.23	1.51	37
5	Poor physical function e.g. lack of strength, dexterity, grip	2	7	5.97	1.2	1.43	37
6	Problems with Sexual Functioning and Relationships	2	7	5.46	1.41	1.98	37
7	Pain Interference impacting on quality of life	2	7	5.89	1.31	1.72	37
8	Disease-related distress e.g. psychological distress related to burden of disease including Physical related, Emotional, Social, Treatment or Healthcare Distress	2	7	5.68	1.38	1.89	37
9	General Emotional Distress e.g. suspected or diagnosed Depression or Anxiety	1	7	5	1.51	2.27	37
10	Low Self-Efficacy/Esteem/Confidence e.g. perceived low ability to manage and cope with symptoms	1	7	4.73	1.57	2.47	37
11	Cognitive Impairments e.g. brain fog, orientation or perceptual functions	2	7	5.35	1.34	1.8	37
12	Poor understanding of Illness or low health literacy	1	7	4.11	2.04	4.15	37
13	Reduced independence/autonomy or Increased dependence on others for activities of daily living	2	7	5.54	1.29	1.65	37
14	Reduced Social Support Network, Relationship breakdowns/difficulties or restriction of social participation	1	7	4.35	1.83	3.36	37
15	Isolation e.g. quantity of relationships or from unemployment, or Loneliness e.g. perception of disagreement between actual and desired levels of social contact or perceived quality of relationships	1	7	4.3	1.84	3.4	37
16	Barriers in physical, social and attitudinal environment e.g. negative attitudes of other people without the condition such as discrimination and lack of understanding/empathy, no adjustments made to housing, inflexible working	1	7	4.32	1.92	3.68	37
17	Negative effect on education, work (paid/voluntary), or accessing welfare benefits	1	7	4.97	1.6	2.57	37
#	Question	-3		-2		-1		0		1		2		3		Total
1	Inability to perform desired activities e.g. hobbies, social, salaried/voluntary work	0.00%	0	2.70%	1	2.70%	1	5.41%	2	16.22%	6	24.32%	9	48.65%	18	37
2	Reduced mobility e.g. driving, use of public transport, needing to sit most of the day	0.00%	0	2.70%	1	2.70%	1	5.41%	2	13.51%	5	32.43%	12	43.24%	16	37
3	Problems walking, standing or climbing stairs	0.00%	0	2.70%	1	2.70%	1	5.41%	2	13.51%	5	29.73%	11	45.95%	17	37
4	Problems with self-care e.g. washing/dressing	0.00%	0	2.70%	1	2.70%	1	5.41%	2	13.51%	5	27.03%	10	48.65%	18	37
5	Poor physical function e.g. lack of strength, dexterity, grip	0.00%	0	2.70%	1	2.70%	1	5.41%	2	13.51%	5	35.14%	13	40.54%	15	37
6	Problems with Sexual Functioning and Relationships	0.00%	0	5.41%	2	2.70%	1	13.51%	5	29.73%	11	16.22%	6	32.43%	12	37
7	Pain Interference impacting on quality of life	0.00%	0	2.70%	1	5.41%	2	5.41%	2	16.22%	6	27.03%	10	43.24%	16	37
	Disease-related distress e.g. psychological distress related to burden of disease including Physical related, Emotional, Social, Treatment or Healthcare Distress	0.00%	0	2.70%	1	8.11%	3	5.41%	2	24.32%	9	21.62%	8	37.84%	14	37
	General Emotional Distress e.g. suspected or diagnosed Depression or Anxiety	2.70%	1	0.00%	0	13.51%	5	21.62%	8	27.03%	10	10.81%	4	24.32%	9	37
	Low Self-Efficacy/Esteem/Confidence e.g. perceived low ability to manage and cope with symptoms	2.70%	1	5.41%	2	16.22%	6	16.22%	6	27.03%	10	16.22%	6	16.22%	6	37
	Cognitive Impairments e.g. brain fog, orientation or perceptual functions	0.00%	0	2.70%	1	5.41%	2	18.92%	7	27.03%	10	18.92%	7	27.03%	10	37
	Poor understanding of Illness or low health literacy	16.22%	6	10.81%	4	10.81%	4	16.22%	6	16.22%	6	13.51%	5	16.22%	6	37
	Reduced independence/autonomy or Increased dependence on others for activities of daily living	0.00%	0	2.70%	1	8.11%	3	2.70%	1	32.43%	12	27.03%	10	27.03%	10	37
	Reduced Social Support Network, Relationship breakdowns/difficulties or restriction of social participation	10.81%	4	5.41%	2	16.22%	6	16.22%	6	24.32%	9	10.81%	4	16.22%	6	37
	Isolation e.g. quantity of relationships or from unemployment, or Loneliness e.g. perception of disagreement between actual and desired levels of social contact or perceived quality of relationships	10.81%	4	5.41%	2	18.92%	7	16.22%	6	21.62%	8	10.81%	4	16.22%	6	37
	Barriers in physical, social and attitudinal environment e.g. negative attitudes of other people without the condition such as discrimination and lack of understanding/empathy, no adjustments made to housing, inflexible working	13.51%	5	5.41%	2	13.51%	5	16.22%	6	21.62%	8	13.51%	5	16.22%	6	37
	Negative effect on education, work (paid/voluntary), or accessing welfare benefits	5.41%	2	2.70%	1	8.11%	3	16.22%	6	27.03%	10	21.62%	8	18.92%	7	37
Q58 - Does the wording for any of the Functioning and Quality of Life – Physical, Psychological and Social components need clarifying or amending?
#	Answer	%	Count
2	Yes, please specify which changes are needed to which components	5.41%	2
1	No, the wording for all Functioning and Quality of Life – Physical, Psychological and Social components is clear and understandable	94.59%	35
	Total	100%	37
Q58_1_TEXT - Yes, please specify which changes are needed to which components
Yes, please specify which changes are needed to which components - Text
Problems standing and walking / poor physical function is reduced mobility so several questions overlap at little? Also some of these questions overlap with pain and fatigue questions posed earlier
Particularly for flare (but also for refractory disease), these statements are v contextual. IN a sense one needs to ask about all of them, particularly when ASSESSING refractoriness because any of them will have an influence. I found it more difficult to judge their relevance to asst of flare - and for several it will depend on history - as wth previous questions
Q59 - Final Additional Questions
Do you think that any aspects are missing from the definition or need to be considered for the wider model?
Final Additional Questions Do you think that any aspects are missing from the definition or need to be considered for the wider model?
No
No
Not that I can immediately think of
No
Consideration of role of imaging might be useful
Maybe more around impact of disease on financial/ social situation? You may have covered enough though. Significant in refractory disease
No
no
No
Missing temporal cut offs for duration of moderate/high disease activity and/or moderate/high impact on patient functioning. Also a cut off for frequency of flares or percentage of time flaring. When do we consider to be just a flare and when does the flare of multiple flares become a refractory situation.
no
No
No
In view of refractory RA or non responding multiple flares, is patient losing faith in the medical profession?
No
no
no
No
Everything seems to be covered!
Having reached the end of the survey, it is seems that it might be based on a false assumption that all patients receive optimal treatment: the definition of treatment - DESPITE following Treat-to-Target Strategy using treatment with csDMARDs, anti-TNF, bDMARDs and/or tsDMARDs with different mechanisms of action. Many patients experiencing many/all of the "refractory symptoms" might merely be 'un…
no
No
No
no
No
No.
-
proper fatigue definition is missing, EULAR calls this 'difficult to treat'
no
no
No
No
no
.
.
no
no
Q60 - Do you have any other comments?
Do you have any other comments?
Well done! Lovely introduction to the project and voting procedures which made it easy to follow
No
No - other than think we need to keep things broad so as not to exclude people
No
See above
Enjoyed doing this Hema although lengthy. I don’t envy you analysing the results as I think ‘refractory disease’ has such a potentially wide interpretation, although much narrower in some groups. It distracted me from the CV debacle!
No
see comments along the way around context. A good physician wil actually ask many of these quetsions, and so when you ask are they omportant for ASSESSING refractory disease the answer may be yes - because a negative response is still helpful, rather than the component being intrinsic to the condition.
Good luck!
Not at the moment
n
NO
No
No
I think it is really important for the definition of each aspect to clearly exclude symptoms relating to co-existing pathologies / diagnoses. Clinicians should be actively encouraged to seek co-existing diagnoses if there is any suspicion. For example, undiagnosed anxiety / depression could lead to symptoms suggestive of refractory disease. Escalating arthritis treatment would clearly be unhelpfu…
no -othter than
The last section on psychological affect wqs challenging as cause/effect versus at risk of was difficult to disentangle when asnwering questions.
No
N/A
No
no
This is a pretty intense survey. I think by asking for too much information you risk less informative responses
No
no
I think it is an extensive assessment but it is very hard for clinicians to let go of information
No.
-
no
some aspects of this may be interpreted in relation to the patient's age and knowledge of the patient's cognitive style
no
I found some questions hard to separate items within the options.
No
no
.
It would be useful if the model could predict the risk of poor outcome in certain individuals (rather than simply conferring the refractory label) in order to trigger interventions to improve outcomes.
no
no
