# Supplementary material for: Refractory inflammatory arthritis definition and model generated through patient and multi-disciplinary professional modified Delphi process
Source: PLoS One. 2023 Aug 9;18(8):e0289760. doi: 10.1371/journal.pone.0289760 (PMC10411820; doi:10.1371/journal.pone.0289760)
Supplement: S2 File — (CSV) [file pone.0289760.s014.csv]

Report 31.03.2020
Last Modified: 2020-06-03 14:01:29 BST
Q2 - Consent Form
Please select all the boxes below to provide consent and confirm your participation in the study.
#	Answer	%	Count
1	I confirm that I have read and understand the information sheet (version 1.1 10.07.2018) for this study and had the opportunity to ask questions and time to decide if I want to participate or not.	20.00%	53
2	I understand my participation is voluntary and I am free to withdraw at any time, without giving any reason, without medical care or legal rights being affected now or in the long term.	20.00%	53
3	I understand and give permission for data collected during the project to be looked at by the research team, individuals from the sponsor organisation or regulatory authorities, where relevant to my research participation.	20.00%	53
4	I agree to take part in the study which involves completing one study sociodemographic questionnaire and voting on statements online as detailed in the information sheet (version 1.1 10.07.2018)	20.00%	53
5	My data will be pseudo-anonymised and information I provide will be confidential and protected by the Data Protection Act 1998 and General Data Protection Regulation 2018 as detailed in the information sheet (version 1.1 10.07.2018).	20.00%	53
	Total	100%	265
Q3 - Sociodemographic Questionnaire
Role (Please select all that apply)
#	Answer	%	Count
1	Rheumatologist	26.67%	16
2	Nurse	5.00%	3
3	General Practitioner / Primary Care Physician	6.67%	4
4	Pharmacist	5.00%	3
5	Psychologist	6.67%	4
6	Podiatrist	1.67%	1
7	Physiotherapist	8.33%	5
8	Occupational Therapist	6.67%	4
9	Charity	0.00%	0
10	Patient Advocate / Representative	16.67%	10
11	Other (Please specify)	16.67%	10
	Total	100%	60
Q3_11_TEXT - Other (Please specify)
Other (Please specify) - Text
researcher
Paediatric rheumatologist
Researcher
Researcher
adolescent and adult
Paediatric / adolescent rheumatologist
Patient
Epidemiologist
Social Worker
Researcher
Q4 - For Professionals - Number of years working in Rheumatology? (please round up to nearest year and enter number only)
#	Field	Minimum	Maximum	Mean	Std Deviation	Variance	Count
1	For Professionals - Number of years working in Rheumatology? (please round up to nearest year and enter number only)	1	37	16.25	8.5	72.28	44
Q5 - For Professionals - Predominantly trained/worked in
#	Field	Minimum	Maximum	Mean	Std Deviation	Variance	Count
1	For Professionals - Predominantly trained/worked in	1	3	2.02	0.58	0.34	44
#	Answer	%	Count
1	Paediatric	15.91%	7
2	Adult	65.91%	29
3	Both	18.18%	8
	Total	100%	44
Q6 - For Professionals - Have you received any specific training in musculoskeletal care?
#	Field	Minimum	Maximum	Mean	Std Deviation	Variance	Count
1	For Professionals - Have you received any specific training in musculoskeletal care?	1	2	1.23	0.42	0.18	44
#	Answer	%	Count
1	Yes	77.27%	34
2	No	22.73%	10
	Total	100%	44
Q7 - For Patient Representatives - How long have you had RA/JIA? (please round up to nearest year and enter number only)
#	Field	Minimum	Maximum	Mean	Std Deviation	Variance	Count
1	For Patient Representatives - How long have you had RA/JIA? (please round up to nearest year and enter number only)	10	51	30.7	13.42	180.01	10
Q8 - Name Preference Based on the voting in the first round, the following name preferences for each part were ranked the highest: Part A Part B Refractory Disease Persistent Arthritis Difficult-to-treat Inflammatory Arthritis Please indicate your top three preferences for the new name for our definition/model (previously called Refractory Arthritis) by entering 1 = first choice, 2 = second choic…
#	Field	Minimum	Maximum	Mean	Std Deviation	Variance	Count
1	Refractory Disease	1	3	1.95	0.9	0.81	21
2	Refractory Arthritis	1	3	2.14	0.71	0.5	21
3	Refractory Inflammatory Arthritis	1	3	1.76	0.88	0.77	34
4	Persistent Disease	1	3	2.33	0.6	0.36	15
5	Persistent Arthritis	1	3	2.13	0.62	0.38	15
6	Persistent Inflammatory Arthritis	1	3	1.69	0.77	0.6	26
7	Difficult-to-treat Disease	1	3	2.17	0.9	0.81	6
8	Difficult-to-treat Arthritis	1	3	2.29	0.7	0.49	7
9	Difficult-to-treat Inflammatory Arthritis	1	3	2.29	0.8	0.63	14
#	Question	1		2		3		4		5		6		7		8		9		Total
1	Refractory Disease	42.86%	9	19.05%	4	38.10%	8	0.00%	0	0.00%	0	0.00%	0	0.00%	0	0.00%	0	0.00%	0	21
2	Refractory Arthritis	19.05%	4	47.62%	10	33.33%	7	0.00%	0	0.00%	0	0.00%	0	0.00%	0	0.00%	0	0.00%	0	21
3	Refractory Inflammatory Arthritis	52.94%	18	17.65%	6	29.41%	10	0.00%	0	0.00%	0	0.00%	0	0.00%	0	0.00%	0	0.00%	0	34
4	Persistent Disease	6.67%	1	53.33%	8	40.00%	6	0.00%	0	0.00%	0	0.00%	0	0.00%	0	0.00%	0	0.00%	0	15
5	Persistent Arthritis	13.33%	2	60.00%	9	26.67%	4	0.00%	0	0.00%	0	0.00%	0	0.00%	0	0.00%	0	0.00%	0	15
6	Persistent Inflammatory Arthritis	50.00%	13	30.77%	8	19.23%	5	0.00%	0	0.00%	0	0.00%	0	0.00%	0	0.00%	0	0.00%	0	26
7	Difficult-to-treat Disease	33.33%	2	16.67%	1	50.00%	3	0.00%	0	0.00%	0	0.00%	0	0.00%	0	0.00%	0	0.00%	0	6
8	Difficult-to-treat Arthritis	14.29%	1	42.86%	3	42.86%	3	0.00%	0	0.00%	0	0.00%	0	0.00%	0	0.00%	0	0.00%	0	7
9	Difficult-to-treat Inflammatory Arthritis	21.43%	3	28.57%	4	50.00%	7	0.00%	0	0.00%	0	0.00%	0	0.00%	0	0.00%	0	0.00%	0	14
Q11 - Co-morbidities and Wider Involvement Outside of Joints Although Co-morbidities and Wider Involvement Outside of Joints did not quite reach consensus to be included as domain, further analysis showed that three component(s) from the domain were rated highly related to Refractory Arthritis and distinct from Disease Flare. If any of these are voted to be included, they are likely to be incorpo…
#	Field	Minimum	Maximum	Mean	Std Deviation	Variance	Count
1	Presence of Extra-articular Manifestation(s), Complications or associated pathology of Inflammatory Arthritis e.g. Secondary Sjögrens, Nodules, Interstitial Lung Disease, (JIA-associated) Uveitis, Cardiovascular Disease, Anaemia or Chronic leg ulcers	1	9	6.42	2.64	6.96	50
2	Involvement of other inflammatory features outside of DAS28 e.g. Uveitis or Vasculitis	1	9	6.62	2.16	4.68	50
3	Involvement of other non-inflammatory features outside of DAS28 e.g. muscle weakness or cachexia	1	9	5.34	2.44	5.94	50
#	Question	1		2		3		4		5		6		7		8		9		Total
1	Presence of Extra-articular Manifestation(s), Complications or associated pathology of Inflammatory Arthritis e.g. Secondary Sjögrens, Nodules, Interstitial Lung Disease, (JIA-associated) Uveitis, Cardiovascular Disease, Anaemia or Chronic leg ulcers	10.00%	5	4.00%	2	4.00%	2	4.00%	2	8.00%	4	8.00%	4	16.00%	8	18.00%	9	28.00%	14	50
2	Involvement of other inflammatory features outside of DAS28 e.g. Uveitis or Vasculitis	4.00%	2	2.00%	1	4.00%	2	6.00%	3	12.00%	6	12.00%	6	16.00%	8	22.00%	11	22.00%	11	50
3	Involvement of other non-inflammatory features outside of DAS28 e.g. muscle weakness or cachexia	8.00%	4	10.00%	5	8.00%	4	8.00%	4	16.00%	8	12.00%	6	18.00%	9	8.00%	4	12.00%	6	50
Q12 - Another option is to combine components from different domains as they relate to the same concept, and to change wording as suggested by participants in the previous round. Based on the results, I have combined the following three components into one: Please rate whether the following components (previously from Co-morbidities and Wider Involvement and Joint Activity) should now be combined…
#	Field	Minimum	Maximum	Mean	Std Deviation	Variance	Count
1	New: Disease Activity not captured by DAS28 (hands, shoulders, wrists, elbows and knees)	1	9	7.48	1.78	3.17	50
#	Answer	%	Count
1	1	2.00%	1
2	2	0.00%	0
3	3	2.00%	1
4	4	4.00%	2
5	5	2.00%	1
6	6	14.00%	7
7	7	18.00%	9
8	8	18.00%	9
9	9	40.00%	20
	Total	100%	50
Q13 - Poor Sleep Although Sleep did not reach consensus to be included as domain, further analysis showed that two components from the domain were rated highly related to Refractory Arthritis, especially by Patient Representatives. If either of these are voted to be included, they will be included in the Fatigue domain which will be renamed Fatigue and Sleep. Please rate whether the following com…
#	Field	Minimum	Maximum	Mean	Std Deviation	Variance	Count
1	Waking up unrefreshed	1	9	4.92	2.48	6.15	50
2	Poor Quality Sleep due to Inflammatory Arthritis	1	9	6.46	2.17	4.73	50
#	Question	1		2		3		4		5		6		7		8		9		Total
1	Waking up unrefreshed	12.00%	6	8.00%	4	16.00%	8	6.00%	3	12.00%	6	16.00%	8	12.00%	6	10.00%	5	8.00%	4	50
2	Poor Quality Sleep due to Inflammatory Arthritis	4.00%	2	2.00%	1	6.00%	3	8.00%	4	8.00%	4	12.00%	6	24.00%	12	16.00%	8	20.00%	10	50
Q14 - Healthcare and Medications Utilisation Although Healthcare and Medications Utilisation did not reach consensus to be included as domain, further analysis showed that three components relating to Steroid and Analgesic use from the domain were rated highly related to Refractory Arthritis. If any of these are voted to be included, they are likely to be included in either the Overall Disease Ac…
#	Field	Minimum	Maximum	Mean	Std Deviation	Variance	Count
1	Inability to taper steroid tablets longer term (steroid dependency)	1	9	6.38	2.07	4.28	50
2	Repeated need of short course steroid tablets or intra-articular injections, that may or may not control flare and localised swelling	1	9	6.94	1.78	3.18	50
3	Dependence on analgesics, particularly opioids	1	9	5.04	2.42	5.88	50
#	Question	1		2		3		4		5		6		7		8		9		Total
1	Inability to taper steroid tablets longer term (steroid dependency)	4.00%	2	0.00%	0	12.00%	6	0.00%	0	8.00%	4	18.00%	9	32.00%	16	8.00%	4	18.00%	9	50
2	Repeated need of short course steroid tablets or intra-articular injections, that may or may not control flare and localised swelling	2.00%	1	0.00%	0	4.00%	2	2.00%	1	12.00%	6	10.00%	5	30.00%	15	18.00%	9	22.00%	11	50
3	Dependence on analgesics, particularly opioids	10.00%	5	8.00%	4	14.00%	7	10.00%	5	10.00%	5	14.00%	7	20.00%	10	4.00%	2	10.00%	5	50
Q15 - Exclusion criteria - Flare Indicators During the first round of voting, participants were asked to indicate what components were related to Disease Flare to be able to identify discriminatory components that could be included as exclusion criteria to differentiate between Disease Flare and Refractory Arthritis. The following four components were identified as more highly related to Disease …
#	Field	Minimum	Maximum	Mean	Std Deviation	Variance	Count
1	Overall high rating of disease activity/impact from high inflammatory markers at a single appointment	1	9	5.6	2.58	6.68	50
2	Overall high rating of disease activity/impact from high patient global score at a single appointment	1	9	5.18	2.51	6.31	50
3	Disease activity in previously unaffected joints e.g. new joint swelling or pain	1	9	5.7	2.49	6.21	50
4	Hospital Accident and Emergency visit, admission(s) or inpatient stay due to Inflammatory Arthritis	1	9	4.94	2.43	5.9	50
#	Question	1		2		3		4		5		6		7		8		9		Total
1	Overall high rating of disease activity/impact from high inflammatory markers at a single appointment	6.00%	3	14.00%	7	8.00%	4	0.00%	0	20.00%	10	10.00%	5	10.00%	5	16.00%	8	16.00%	8	50
2	Overall high rating of disease activity/impact from high patient global score at a single appointment	12.00%	6	10.00%	5	8.00%	4	2.00%	1	18.00%	9	16.00%	8	12.00%	6	14.00%	7	8.00%	4	50
3	Disease activity in previously unaffected joints e.g. new joint swelling or pain	6.00%	3	10.00%	5	10.00%	5	2.00%	1	16.00%	8	10.00%	5	16.00%	8	16.00%	8	14.00%	7	50
4	Hospital Accident and Emergency visit, admission(s) or inpatient stay due to Inflammatory Arthritis	12.00%	6	10.00%	5	8.00%	4	8.00%	4	22.00%	11	8.00%	4	14.00%	7	12.00%	6	6.00%	3	50
Q16 - Do you have any other comments?
Do you have any other comments?
This is an interesting project. The question 'these four components should INCLUDED as an EXCLUSION criteria' was phrased in an interesteing way!
I think this research is very valuable
no
None
no
n/a
Very well-thought out project!
no
Any inclusion of steroid use should be very specific about recognition of need to use related to inflammatory arthritis manifestations. Regarding new symptoms like a new joint involved, I think this also should spevcifiy that these episodes would not be exacerbation of already moderate to high disease activity and rather occur after a period of remission or low disease acvtivity to excluded from …
No
N/A
Previous question- if these are one-off incidences then use as exclusion
No
n/a
No further comments
no
No provision has been made for the possible reaction of arthritis medications which result in adverse symptoms such as as changed blood test results and other side-effects.
No
No.
no
I'm not sure about the exclusion criteria for flare Indicators. I feel this would have to be extremely specific and include a statement saying that 'during previous and future visits (i.e. either side of the current visit) the patient had suppressed disease activity (no tender or swollen joints, a low DAS score, or no systemic symptoms).
No, good luck!
no
I think the evolving definition is very good
no
I like the idea of a new domain 'disease activity not captured by DAS28'. We just need to make sure that the domain is carefully defined to include only those symptoms that clearly relate to active disease (joints outside of the DAS28, enthesitis/tendonitis, uveitis, lung inflammation etc.). I really do think that it will be useful to be able to identify a patient as having, for example, poly JIA…
I'm not sure all participants are speaking the same language
No
No
no
None
No
No
no
No
This is very important and I am looking forward to the results. It is often a struggle explaining this phenomena and argue for their biopsychosocial needs.
Patient global score needs to be compared with normal pattern for patient. If usually good then acutely global score worsens more significant than if always poor and vice versatile. Hospital admission is significant but actual cause from visit needs be well investigated, coding of cause admission often different when discussed with patient compared to discharge coding.
i was not completetely sure about last question "to include as exclusion criteria" so hope this was ok
no
No
No
None
No
no
no
\\\\None
.
Nope
please share final results
Nothing further to add
